# Supplementary material for: A combination of metformin and galantamine exhibits synergistic benefits in the treatment of sarcopenia
Source: JCI Insight. 2023 Aug 8;8(15):e168787. doi: 10.1172/jci.insight.168787 (PMC10445681; doi:10.1172/jci.insight.168787)
Supplement: Supporting data values [file jciinsight-8-168787-s100.xlsx]

## Sheet: Fig 1B
Figure 1 B: Mean speed
Untreated	25 mM Met	100 µM Gal	RJx-01
51.2	24.4	17	246.6
62.6	108.8	16.9	113.2
65.2	91.6	89.6	112.9
13.4	165.1	42.6	88.2
26.1	69.9	23.9	107.1
34.2	94.3	61.4	33
71.6	84.3	83.5	92
53.4	103.1	140.6	212.1
42.6	32.4	99.9	122.8
88.6	153.4	188.8	145.9
15.2	225.8	16.2	45.6
45.2	171.4	53.5	66.3
13.7	100.4	55.6	126.1
36.1	118	24.1	179.8
18.9	135.3	23.3	57.3
44.7	47.2	28.8	68.7
69.9	74	35.8	160.3
44	85.9	20.9	155.6
24.2	94.3	18.5	98.8
58.5	128.9	64.9	66.2
111.6	195.8	22.5	150.7
86.1	48	84.1	73.7
24.1	163.9	62.1	53.7
58.8	28.8	45.8	112.6
55.4	27.7	18.2	90.9
62.5	75.5	16.5	209.4
39.3	78.7	22.5	113.7
97.4	97.8	107.4	142.2
41.6	130.2	20.3	14.9
13.4	63.5	31.3	97.1
59.6	157.4	47.6	101.5
54.2	36	86.8	148.8
19	123.4	71	165.5
26.9	129.9	37.9	129.8
18.4	137.4	18.9	153.1
33.1	157	97.1	121.2
34.9	187.2	66.8	145.9
99.3	112.8	72.7	68.8
45.3	104.7	36.6	86.4
39.6	87.4	23.5	174.8
123.3	156.1	43.3	113.4
58.4	142.3	13.3	107.5
82.7	125.2	64.2	65
12.5	111	48.8	96.5
67.3	51.7	62.2	121.8
55.7	115.2	61.4	112.2
82.8	104.7	23.3	219.4
69.5	140.4	90.6	88.2
62.9	52.1	7.9	127.6
60.7	95.8	110.6	109.3
18.2	95.6	23.4	46.2
57.7	77.9	119.6	34.7
14.1	95.9	19.5	22.4
61.4	118.1	37.2	196.7
68.7	146.1	36.3	114.9
28.8	108.5	50.9	131
47.2	105.9	70.6	188.2
9.5	83	19.8	157.8
	113.4	33	97.1
	44	57.8	49.5
	65.8	52.2	197.9
	99.2	23.9	148.2
	123.7	21.9	191.8
	117.3	37.7	59.2
	82.7	18.6	198.5
	109.2	37	149.4
	84.9	35.8	70.4
	125.3	57.8	124.7
	44.1	28.6	148.6
	12.5	42.5	140.9
	63.1	101.9	137.6
	100.3	30	162.7
	36.1	36.1	133.3
	28.6	28.6	110.4
	64.4	64.4	120
	31.3	31.3	100.4
	29.6	29.6	171
	13.1	13.1
	20.4	20.4
	22.1	22.1

## Sheet: Fig 1C
Fgiure 1C: Maximum speed
Untreated	25 mM Met	100 µM Gal	RJx-01
605.8	177.2	149.1	312
353.6	303.4	131	332.4
262.3	238.2	295.8	268.9
246.5	263.4	219.7	250
207.7	195.5	140.5	252.5
281.7	268.7	197.3	245.5
359.2	175	215	268
287	179.1	306.2	326.7
312.9	94.3	238.1	427.2
363.8	369.2	323.6	319.9
129.2	429.4	216.9	243.2
256.6	403	631.9	283
166.1	224.8	199.8	283.8
275.2	320.7	515.7	555
119.2	345.7	369.3	225.9
215.9	267.2	549.7	392
234.2	222.5	176.8	309.2
246.5	266.9	270	386.8
212.5	315.2	266.6	306
223.3	372.9	317.2	259.8
264	394.3	229.2	323.8
202.3	205.1	488.7	312
247.3	299.3	173.6	224.8
146	210.8	149.7	310.6
292.3	195.9	252.1	261.7
140.1	307.5	252.9	370
317.7	224.9	453.4	227.6
353.5	240.9	356.5	255
339.4	266.6	390.7	76.8
132.5	261.6	231.3	245.3
126.3	217.5	375.1	245.8
211.8	133.3	194.4	342.9
326.6	284.7	119.1	319.8
272.3	258.9	320.1	326.6
147.1	239.2	374.9	289
201.3	290	328.5	248.6
81.5	335.5	263.5	266
212.7	235.3	241.4	195.8
238.1	220.7	250.3	263.7
248	181.9	96.1	315.2
418.1	305.9	269.8	205.3
197.9	269.3	346.7	262.8
290	244.8	321.6	226
84.2	309.1	270.5	246.5
308.9	255.1	266.3	309.3
241	196	246.2	341.3
203.6	255.7	135.2	403.8
374.8	222	301.1	282.4
258.5	288.5	207	352
270.5	199.5	343.6	293.2
96.9	349.2	80.5	152.7
240.1	255.1	232.2	183.9
226.6	218.2	237	281.9
171.2	269.3	353.5	360.6
390.9	268.3	310	299.3
95.4	257.1	112.6	331.8
239.9	396.2	207.7	577.9
52.4	218.6	256.4	272.7
	279.8	268.3	300.7
	159.8	315	226
	210.4	208.1	327.2
	242	239.6	305.7
	282.6	174.4	393.4
	291.1	227.3	274.5
	278.4	186.5	356.8
	389.6	136.5	304.4
	241.8	85.1	242.1
	306	158.3	268
	253.4	275.5	435.5
	73.5	254.3	320.2
	330.5	178.7	336.9
	315	302.3	389.5
		260.6	305.2
		187.7	247.6
		218.6	287.8
		227.3	288.9
		181.6	323.1
		222.9

## Sheet: Fig 1D
Figure 1D: fraction of time spent running
Untreated	25 mM Met	100 µM Gal	RJx-01
0.5568	0.266	0.2589	1
0.6998	0.6412	0.2679	0.7136
0.6886	0.7794	0.4554	0.8551
0.2789	0.9059	0.4509	0.6761
0.2371	0.5362	0.3571	0.6117
0.2573	0.6528	0.75	0.4338
0.6836	0.8218	0.7634	0.8876
0.4146	0.8811	0.6875	0.8546
0.3031	0.8636	0.9018	0.6736
0.6511	0.7327	0.9107	0.778
0.259	0.7898	0.1834	0.3555
0.376	0.5721	0.5818	0.6012
0.1495	0.8215	0.7875	0.7319
0.4072	0.8179	0.1279	0.6901
0.6241	0.7089	0.3884	0.4563
0.3704	0.3535	0.3376	0.607
0.7868	0.6881	0.373	0.846
0.4591	0.59	0.1704	0.8908
0.2148	0.5865	0.468	0.7742
0.5695	0.6188	0.5804	0.5916
0.612	0.7825	0.5324	0.7135
0.5772	0.4833	0.6528	0.5669
0.1832	0.9078	0.9196	0.2872
0.3624	0.5009	0.3867	0.657
0.4105	0.2752	0.5415	0.7169
0.7152	0.6086	0.3902	0.6564
0.3589	0.6361	0.1479	0.7044
0.6728	0.5071	0.8618	0.6718
0.5163	0.6803	0.2301	0.3954
0.2679	0.4688	0.2706	0.8595
0.8292	1	0.5146	0.5049
0.5448	0.4234	0.592	0.8453
0.3029	0.7483	0.5296	0.7243
0.2705	0.7585	0.3991	0.6911
0.2581	0.7452	0.4239	0.733
0.4804	0.5385	0.7159	0.8154
0.654	0.87	0.7779	0.801
0.6609	0.6169	0.5442	0.6965
0.4155	0.6535	0.4073	0.6089
0.6488	0.6944	0.199	0.6416
0.6093	0.6423	0.3439	0.8727
0.4457	0.6674	0.2476	0.5981
0.6453	0.9613	0.6132	0.6894
0.3097	0.4389	0.4216	0.8271
0.6328	0.2786	0.6478	0.6402
0.6506	0.8042	0.5908	0.4802
0.6678	0.6513	0.2531	0.8979
0.3996	0.9645	0.806	0.9704
0.6936	0.3229	0.0954	0.6951
0.44	0.7725	0.8497	0.6204
0.6407	0.513	0.3647	0.7512
0.3415	0.8005	0.578	0.438
0.1503	0.6947	0.4205	0.2107
0.7645	0.7852	0.4088	0.7463
0.4276	0.7111	0.4555	0.6828
0.7243	0.7169	0.6436	0.7594
0.4153	0.6244	0.7685	0.8485
0.194	0.7582	0.2706	0.9214
	0.8039	0.3708	0.8243
	0.6899	0.6014	0.6489
	0.6181	0.6132	0.9184
	0.8848	0.1671	0.7122
	0.8	0.2982	0.8571
	0.8693	0.2739	0.6486
	0.8042	0.2372	0.7142
	0.6489	0.5529	0.9505
	0.6327	0.2749	0.4716
	0.5936	0.8418	0.5448
	0.5344	0.7311	0.8128
	0.1667	0.6153	0.824
	0.4329	0.6917	0.8189
	0.8354	0.0766	0.79
	0.5	0.5	0.6475
	0.5921	0.5921	0.6599
	0.5952	0.5952	0.7607
	0.4949	0.4949	0.7559
	0.4307	0.4307	0.881
	0.1775	0.1775
	0.3026	0.3026
	0.4245	0.4245

## Sheet: Fig 1E
Fgiure 1E: Cell occupancy
Untreated	25 mM Met	100 µM Gal	RJx-01
3		1	31
11		1	54
22		7	72
3	2	3	45
2	6	1	40
8	46	5	12
11	15	9	65
9	28	14	22
16	43	14	64
28	53	25	45
6	7	2	14
11	4	6	25
1	79	6	78
7	65	1	23
4	31	7	10
9	49	10	26
36	66	6	38
5	61	4	67
3	2	7	40
13	15	14	24
42	14	10	43
4	17	17	28
3	47	19	13
3	57	2	43
15	4	1	39
9	24	1	17
9	2	1	59
34	2	66	12
3	12	1	1
4	27	3	5
18	47	12	9
16	6	34	51
7	24	30	22
1	14	3	64
5	1	8	14
12	7	44	37
4	16	18	24
14	70	7	9
16	9	8	30
10	53	1	27
20	15	12	55
10	11	3	42
38	10	20	20
1	45	18	46
27	66	24	41
10	42	10	39
9	8	4	39
11	1	43	35
27	12	1	27
8	38	39	22
6	29	5	6
8	3	26	9
1	22	7	3
5	14	9	16
7	15	12	51
5	14	29	63
7	14	33	120
1	21	6	12
	45	7	62
	51	10	29
	49	4	86
	61	3	55
	14	1	42
	30	11	29
	50	2	107
	26	13	77
	74	1	19
	45	32	32
	44	8	76
	28	18	68
	37	18	44
	17	2	60
	1	3	17
	3	5	20
	20	7	20
	7	7	15
	11	11	26
	1	1
	1	1
	1	1

## Sheet: Fig 1F
Figure 1F: Pumps per minute
Untreated	25 mM Met	100 µM Gal	RJx-01
117	184	149	179
110	169	161	202
145	166	161	173
112	169	172	195
129	183	162	198
110	155	163	194
135	168	150	173
109	178	163	201
142	185	142	191
112	166	153	181
128	181	171	201
162	177	162	207
141	166	156	202
150	200	172	208
142	190	144	204
136	176	168	202
142	158	180	204
132	176	148	200
126	176	176	190
	184	184

## Sheet: Fig 2A
Figure 2A: lean mass
	Opa1-/-											Opa1-/- RJx-01
0	101.496	103.569	97.975	97.1864	99.4639	96.7705	104.996	99.6016	93.4727	102.429	103.04	99.8211	102.599	102.127	96.1373	102.205	97.645	97.2267	102.239
15	96.0499	99.066	91.3165	88.8855	92.3042	94.2821	95.712	97.3892	93.5398	97.726	95.7211	97.288	95.3035	100.171	96.1218	93.487	96.3575	97.0893	100.831
34	90.2296	83.4568	95.6789	87.711	89.2496	88.5785	89.0493	98.8424	90.3064	96.1272	88.4967	94.9496	94.239	94.0464	93.8283	92.2672	91.1324	94.2403	94.9921
55	94.703	94.4691	88.8855	87.8265	89.3002	93.7262	96.2348	95.4038	94.1454	94.6348	96.4495	94.5369	97.8727	93.9222	97.5039	100.44	84.801	90.9887	91.9937
69	93.3056	93.3213	95.6118	87.5498	86.5642	92.8316	98.1468	96.5757	95.5729	93.595	93.8883	92.6408	94.881	93.7835	92.2664	92.1568	87.0208	92.2513	94.3638
80	93.6261	90.7373	93.8146	88.1129	86.3967	93.5403						96.3458	94.8729	95.5187	94.9671	94.7492

## Sheet: Fig 2B
Figure 2B: Muscle weight
Opa1-/-	Opa1-/- Met	Opa1-/- Gal	Opa1-/- RJx-01
38.1	58.5	47.9	63.25
42.35	42.1	41.35	60
39.2	50.5	30.7	61.5
59.8	32.85	34.9	63.15
44.4	35.65	32.05	51.65
43.35	36.3	51.65	50.45
39.45		52.3	58.7
35.1		41.1	52.25
28.1		38.95
36.1
33.85

## Sheet: Fig 2C
Figure 2C: Cross-sectional area
Opa1-/-	Opa1-/- Met	Opa1-/- Gal	Opa1-/- RJx-01
573.52	691.58	646.88	1064.95
598.52	764.69	590.24	792.63
593.13	836.91	586.49	963.65
726.59	525.554	512.17	652.03
645.77	567.713	758.245	717.1
843.2	508.216	703.193	664.56
577.684		583.327	840.528
535.783		507.055	743.961
501.068
632.935
526.556

## Sheet: Fig 2D
Fgiure 2D: Denervated fibers
Opa1-/-	Opa1-/- Met	Opa1-/- Gal	Opa1-/- RJx-01
11.6973	6.28272	6.18499	8.18143
13.5412	6.05863	5.74324	4.70619
10.4947	5.58285	6.14597	8.40625
10.0952	9.38345	6.2135	5.29063
10.1604	11.7001	11.2488	3.76411
7.21275	9.92208	8.05313	3.96583
7.97424		8.71134	5.86258
8.75224		9.30388	3.6898
13.9905
13.4402

## Sheet: Fig 2E
Figure 2E: Running time
Opa1-/-	Opa1-/- Met	Opa1-/- Gal	Opa1-/- RJx-01
28.1	14.2	30.4	5.1
25.2	27.9	10.5	14.6
46.6	0.3	9.3	64.8
22.7	10.1	6.7	53.4
6.2	16.5	1.5	80.7
20.3		20.4	21.4
2.5		9.4	60.7
0.3		17	84
0.3
8.6
1.1

[truncated: 35 more sheets: Fig 2F, Fig 3A, Fig 3B, Fig 4A, Fig 4B, Fig 4C, Fig 5A, Fig 5C, Fig 6A, Fig 6E, Fig 6F, Fig 7A, Fig 7C, Fig 7E, Fig 8B, Fig 8D, Fig S1A, Fig S1B, Fig S1C, Fig S1D …]
